# Supplementary material for: Natural competence in the bacterial pathogen Xylella fastidiosa varies across genotypes and is associated with adhesins
Source: PLoS Pathog. 2025 Dec 8;21(12):e1013757. doi: 10.1371/journal.ppat.1013757 (PMC12700405; doi:10.1371/journal.ppat.1013757)
Supplement: S1 Table — (XLSX) [file ppat.1013757.s010.xlsx]

## Sheet: S1_Table
S1_Table. Metadata of wildtype strains used for measuring natural competence in this study
Strain	Subspecies	Host	Location	Recombination rate	Biosample or GenBank Accession No.
King 3	fastidiosa	Vitis vinifera	USA, California, Kingsburg, Fresno	0.010263	N/A
EB 92-3	fastidiosa	Sambucus spp.	USA, Florida, Lake	0.00010365	N/A
PD 92-8	fastidiosa	Vitis sp.	USA, Florida, Lake, Leesburg	5.81282e-07	N/A
PD 95-1	fastidiosa	Vitis sp.	USA, Florida, Osceola, St. Cloud	0.0185263	N/A
CC Cab 1	fastidiosa	Vitis vinifera	USA, Georgia	0.0101022	N/A
AlmaReb1	fastidiosa	Vaccinium spp.	USA, Georgia, Bacon, Blake Williams Farm	0.00533713	N/A
F2 Isol 3	fastidiosa	Vitis vinifera	USA, Georgia, Lumpking, Dahlonega	0.0187518	N/A
Ts Mer 1	fastidiosa	Vitis vinifera	USA, Georgia, Lumpking, Dahlonega	0.0322773	N/A
TS Vid 1	fastidiosa	Vitis vinifera	USA, Georgia, Lumpking, Dahlonega	0.0123926	N/A
PierceMed1	fastidiosa	Vaccinium spp.	USA, Georgia, Pierce, Stevie Yong Farm	0.0075101	N/A
GIL BEC 625	fastidiosa	Vitis vinifera	USA, Texas, Stonewall, Gillespie	0.0336585	N/A
M23	fastidiosa	Prunus dulcis	USA, California, San Joaquin Valley, Kern County	3.01365e-06	SAMN02598408
CFBP8073	fastidiosa	Coffea canephora	Mexico	0	SAMN04075659
CFBP7969	fastidiosa	Vitis rotundifolia	USA, North Carolina, North Carolina Horticultural crops research station Castle Hayne	0	SAMN07998892
CFBP7970	fastidiosa	Vitis vinifera	USA, Florida	0	SAMN07998897
CFBP8082	fastidiosa	Ambrosia artemifolia	USA, Florida	0	SAMN07999361
CFBP8351	fastidiosa	Vitis vinifera	USA, California	1.73233e-05	SAMN07999362
TemeculaL	fastidiosa	Vitis vinifera	USA, California, Temecula	0.00535866	SAMN08537138
XYL2055_17	fastidiosa	Vitis vinifera	Spain, Mallorca	7.58294e-06	SAMN09767242
IVIA5235	fastidiosa	Prunus avium	Spain, Mallorca	0	SAMN09925804
SLO	fastidiosa	Vitis vinifera	USA, California, San Luis Ovispo	0.118795	SAMN09941414
Je1	fastidiosa	Vitis vinifera	USA, California, Santa Barbara, Lompoc	0.030931	SAMN10358662
Je103	fastidiosa	Vitis vinifera	USA, California, Temecula, Vista de Oro road	0.0022895	SAMN10358667
Je118	fastidiosa	Vitis vinifera	USA, California, Temecula, Avenida Arriba	0.00113967	SAMN10358683
Je13	fastidiosa	Vitis vinifera	USA, California, Sonoma, Bradford Mountain	0.00663679	SAMN10358689
Je17	fastidiosa	Vitis vinifera	USA, California, Sonoma, Bradford Mountain	0.148478	SAMN10358693
Je35	fastidiosa	Vitis vinifera	USA, California, Napa valley, Conn Creek road	0.0170746	SAMN10358713
Je4	fastidiosa	Vitis vinifera	USA, California, Santa Barbara, Cebada Canyon road	0.00117902	SAMN10358718
Je43	fastidiosa	Vitis vinifera	USA, California, Napa valley, Rutherford	0.0049352	SAMN10358722
Je51	fastidiosa	Vitis vinifera	USA, California, Napa valley, Veteran peak (nearby)	0.0168249	SAMN10358731
Je60	fastidiosa	Vitis vinifera	USA, California, Bakersfiled, Tower Line road	0.00103239	SAMN10358741
Je63	fastidiosa	Vitis vinifera	USA, California, Bakersfield, General Beale road	0.0845778	SAMN10358744
Je73	fastidiosa	Vitis vinifera	USA, California, Bakersfield, Buena Vista boulevard	0.00195147	SAMN10358755
Je78	fastidiosa	Vitis vinifera	USA, California, Bakersfield, General Beale road	0.0251982	SAMN10358760
Je92	fastidiosa	Vitis vinifera	USA, California, Sonoma, Porter Creek	0.00498971	SAMN10358776
XYL2014_18	fastidiosa	Prunus dulcis	Spain, Mallorca	0.000107744	SAMN14052501
XYL2017_18	fastidiosa	Prunus dulcis	Spain, Mallorca	0.0001311	SAMN14052502
XYL2093_18	fastidiosa	Prunus dulcis	Spain, Mallorca	5.59524e-06	SAMN14052504
XYL2153_18	fastidiosa	Vitis vinifera	Spain, Mallorca	6.08365e-06	SAMN14052541
XF3967_18	fastidiosa	Vitis vinifera	Spain, Mallorca	4.69876e-06	SAMN14052556
14B1	fastidiosa	Vitis vinifera	USA, Georgia, Site 1	0.00518391	SAMN15732826
14B2	fastidiosa	Vitis vinifera	USA, Georgia, Site 1	0.0125733	SAMN15732827
14B3	fastidiosa	Vitis vinifera	USA, Georgia, Site 1	0.0200243	SAMN15732828
14B5	fastidiosa	Vitis vinifera	USA, Georgia, Site 1	0.00777978	SAMN15732830
14B7	fastidiosa	Vitis vinifera	USA, Georgia, Site 1	0.000598172	SAMN15732832
15B2	fastidiosa	Vitis vinifera	USA, Georgia, Site 1	0.03066	SAMN15732834
15B3	fastidiosa	Vitis vinifera	USA, Georgia, Site 1	0.014277	SAMN15732835
15M1	fastidiosa	Vitis vinifera	USA, Georgia, Site 2	0.0133495	SAMN15732837
16B1	fastidiosa	Vitis vinifera	USA, Georgia, Site 1	0.00470904	SAMN15732838
16B2	fastidiosa	Vitis vinifera	USA, Georgia, Site 1	0.00310123	SAMN15732839
16B3	fastidiosa	Vitis vinifera	USA, Georgia, Site 1	0.000139499	SAMN15732840
16B4	fastidiosa	Vitis vinifera	USA, Georgia, Site 1	0.0244111	SAMN15732841
16B5	fastidiosa	Vitis vinifera	USA, Georgia, Site 1	0.00093641	SAMN15732842
16M2	fastidiosa	Vitis vinifera	USA, Georgia, Site 2	0.0652381	SAMN15732843
16M3	fastidiosa	Vitis vinifera	USA, Georgia, Site 2	0.414892	SAMN15732844
16M5	fastidiosa	Vitis vinifera	USA, Georgia, Site 2	0.0188911	SAMN15732845
16M6	fastidiosa	Vitis vinifera	USA, Georgia, Site 2	0.00583498	SAMN15732846
16M7	fastidiosa	Vitis vinifera	USA, Georgia, Site 2	0.0740133	SAMN15732847
16M8	fastidiosa	Vitis vinifera	USA, Georgia, Site 2	0.00551041	SAMN15732848
Riv13	fastidiosa	Cercis occidentalis	USA, California, Riverside	3.34609e-07	SAMN24371049
B3_SN17-2_IS	fastidiosa	Prunus dulcis	Israel	0.00357776	SAMN26809501
R2XF4358_18	fastidiosa	Rhamnus alaternus	Spain, Mallorca	9.19466e-05	SAMN31318971
XYL461	fastidiosa	Rhamnus alaternus	Spain, Mallorca	3.74317e-06	SAMN31318972
IVIA5770	fastidiosa	Vitis vinifera	Spain, Mallorca	4.36088e-07	SAMN31318974
CFBP8083	fastidiosa	Vitis vinifera	USA, North Carolina	0	SAMN31318975
AlmaReb2	fastidiosa	Vaccinium spp.	USA, Georgia, Bacon, Blake Williams Farm	0.00723272	SAMN32989530
ALS14T5	fastidiosa	Prunus dulcis	USA, California, Claribel	0.00483686	SAMN23611086
ALS10T14	fastidiosa	Prunus dulcis	USA, California, Colusa	0.00518738	SAMN23611068
ALS17T10	fastidiosa	Prunus dulcis	USA, California, San Joaquin	0.00472253	SAMN23611093
ALS17T9	fastidiosa	Prunus dulcis	USA, California, San Joaquin	0.0314577	SAMN23611107
3SVG	fastidiosa	Vitis sp.	USA, Georgia, North Georgia	0	PRJNA1189278
Alpha3	fastidiosa	Vitis sp.	USA, Georgia, North Georgia	0	PRJNA1189278
ALS12T1	fastidiosa	Prunus dulcis	USA, California, Colusa	0.0132454	SAMN23611074
Riv16	morus	Morus albus	USA, California, Riverside	0	SAMN16582181
Riv11	morus	Morus albus	USA, California, Riverside	0	SAMN24371053
Riv19	morus	Morus albus	USA, California, Riverside	3.1746e-08	SAMN24371054
Riv25	morus	Morus albus	USA, California, Riverside	0	SAMN24371055
CFBP8084	morus	Morus alba	USA, Georiga	0	SAMN27988127
IAS-AXF235T1	multiplex	Prunus dulcis	Spain, Alicante, El Castell de Guadalest	0	N/A
L95-2	multiplex	Lupinus villosus	USA, Florida, Levy	0	N/A
BB08-3	multiplex	Vaccinium spp.	USA, Florida, Palatka, Putnam	0.00144513	N/A
AlmaReb3	multiplex	Vaccinium spp.	USA, Georgia, Bacon, Blake Williams Farm	0	N/A
AlmaStar1	multiplex	Vaccinium spp.	USA, Georgia, Bacon, Blake Williams Farm	3.36735e-06	N/A
AlmaStar2	multiplex	Vaccinium spp.	USA, Georgia, Bacon, Blake Williams Farm	6.3182e-07	N/A
AlmaStar3	multiplex	Vaccinium spp.	USA, Georgia, Bacon, Blake Williams Farm	1.63659e-05	N/A
BBI83	multiplex	Vaccinium spp.	USA, Georgia, Brantley, Hoboken	0	N/A
M12	multiplex	Prunus dulcis	USA, California, Kern	0	SAMN02598402
CFBP8416	multiplex	Polygala myrtifolia	France, Corsica, Corse-du-Sud, Propriano	0	SAMN04546448
CFBP8417	multiplex	Spartium junceum	France, Corsica, Corse-du-Sud, Alata	0	SAMN04546482
CFBP8418	multiplex	Spartium junceum	France, Corsica, Corse-du-Sud, Alata	0	SAMN04546487
ESVL	multiplex	Prunus dulcis	Spain, Alicante, Bolulla	0	SAMN09703576
IVIA5901	multiplex	Prunus dulcis	Spain, Alicante, Benimantell	0	SAMN09703973
RBCF119	multiplex	Carya illinoinensis	USA, Alabama, Lowndes, Lowndesboro	0	SAMN09941421
L95-1	multiplex	Lupinus aridonum	USA, Florida, Orange	0.0455	SAMN09941425
VALVAL072Ext	multiplex	Ambrosia trifida var. texana	USA, Texas, Del Rio, Val Verde	0	SAMN09941426
LLAFAL718A	multiplex	Iva angustifolia	USA, Texas, Llano, Tow	0	SAMN09941427
GILGRA274ext	multiplex	Helianthus annuus	USA, Texas, Gillespie, Willow City	0	SAMN09941428
4rd+1	multiplex	Platanus occidentalis	USA, Georgia, Athens-Clarke	0	SAMN09941429
IVIA6902	multiplex	Prunus dulcis	Spain, Alicante, Castell de Castells	0	SAMN11866375
IAS-AXF212H7	multiplex	Prunus dulcis	Spain, Alicante, Benimantell	0	SAMN11878160
XYL1981_17	multiplex	Ficus carica	Spain, Mallorca	0	SAMN11891201
XYL1752_17	multiplex	Prunus dulcis	Spain, Menorca, Ciudatella	0	SAMN11891208
XF3348	multiplex	Prunus dulcis	Spain, Mallorca, Binissalem	0	SAMN11891224
XYL1981_18	multiplex	Prunus dulcis	Spain, Menorca	0	SAMN14052385
XYL1966_18	multiplex	Olea europaea	Spain, Menorca, Ciudatella	0	SAMN14052500
XYL1968_18	multiplex	Olea europaea	Spain, Menorca	0	SAMN14052559
Fillmore	multiplex	Olea europaea	USA, California, Ventura	0	SAMN14680500
LM10	multiplex	Olea europaea	USA, California, Los Angeles	0	SAMN14680501
RH1	multiplex	Olea europaea	USA, California, San Diego	0	SAMN14680502
Riv5	multiplex	Prunus cerasifera	USA, California, Riverside	0	SAMN16582180
Red_Oak_2	multiplex	Quercus rubra	USA, Georgia	0	SAMN16582182
LA-Y3C	multiplex	Vaccinium ashei	USA, Louisiana, East Feliciana	0.000132083	SAMN24371052
Dixon	multiplex	Prunus dulcis	USA, California, Solano	0	SAMN30370985
CFBP8075	multiplex	Prunus sp.	USA, California	0	SAMN37751226
CFBP8068	multiplex	Ulmus sp.	USA, Washington	0	SAMN37751227
Santa29b	multiplex	Santolina chamaecyparissus	Spain, Menorca	0	SAMN37751229
XYL466_19	multiplex	Olea europaea	Spain, Mallorca, Sant LlorenÃ§	0	SAMN37751233
XYL468	multiplex	Olea europaea	Spain, Mallorca, Manacor	0	SAMN37751234
IAS-AXF64H11	multiplex	Prunus dulcis	Spain, Alicante, Benimantell	0	SAMN45893984
ALS14T3	multiplex	Prunus dulcis	USA, California, Claribel	0	SAMN23611084
ALS10T3	multiplex	Prunus dulcis	USA, California, Colusa	0	SAMN23611069
ALS6	multiplex	Prunus dulcis	USA, California, San Joaquin	0.00148012	PRJNA1189278
Oak92-10	multiplex	Quercus nigra	USA, Florida, Lake	0	PRJNA1189278
Alma311	multiplex	Vaccinium spp.	USA, Georgia, Alma, Bacon	0	PRJNA1189278
BBI12	multiplex	Vaccinium spp.	USA, Georgia, Alma, Bacon	0	PRJNA1189278
BBI10	multiplex	Vaccinium spp.	USA, Georgia, Alma, Bacon	0	PRJNA1189278
BBI80	multiplex	Vaccinium spp.	USA, Georgia, Brantley, Hoboken	0	PRJNA1189278
SRBB	multiplex	Vaccinium spp.	USA, Georgia, South Georgia	0	PRJNA1189278
UVA519_1B	multiplex	Cercis spp.	USA, Texas, Uvalde, Uvalde	0	PRJNA1189278
CFBP8072	pauca	Coffea arabica	Ecuador	0	SAMN04075656
Salento-1	pauca	Olea europaea	Italy, Apulia, Lecce, Taviano	0	SAMN05429913
De_Donno	pauca	Olea europaea	Italy, Apulia, Lecce, Galipolli - Li Sauli	0	SAMN06765826
PD7202	pauca	Olea europaea	Costa Rica	0	SAMN10499946
CFBP8074	pauca	Coffea arabica	Ecuador	0	SAMN27988124
XYL1961	pauca	Olea europaea	Spain, Ibiza	0	SAMN44272363
Ann-1	sandyi	Nerium oleander	USA, California, Palm Springs	0	SAMN03081476
CO33	sandyi	Coffea arabica	Costa Rica	0	SAMN04100274
CFBP8419	sandyi	Coffea arabica	Costa Rica	0	SAMN27988133
CFBP8356	sandyi	Coffea arabica	Costa Rica	0	SAMN07999364
OC8	sandyi	Olea europaea	USA, California	0	SAMN24371056
CFBP8478	sandyi	Coffea arabica	Costa Rica	0	SAMN37408177
MEDPRI047	sandyi	Nerium oleander	USA, Texas	0	PRJNA1189278
