# Supplementary material for: Natural competence in the bacterial pathogen Xylella fastidiosa varies across genotypes and is associated with adhesins
Source: PLoS Pathog. 2025 Dec 8;21(12):e1013757. doi: 10.1371/journal.ppat.1013757 (PMC12700405; doi:10.1371/journal.ppat.1013757)
Supplement: S2 Table — (XLSX) [file ppat.1013757.s011.xlsx]

## Sheet: S2_Table
S2_Table. Mutants and plasmids used in this study
Mutant	Wild type strain	Description			Reference/source
ΔPD0744/ΔxadA2	TemeculaL	Km cassette inserted between PD0743 and PD0745			This study
NS1::CmR	Temecula1	Chloramphenicol (Cm) cassette inserted between PD0702 and PD0703, neutral site 1 (NS1)			[1]
Temecula1-GFP	Temecula1	Km cassette and GFP gene inserted in a different neutral site			[2]
NS1::CmR/Km-WM1-1	WM1-1	Km/Cm cassette inserted between PD0702 and PD0703, neutral site 1 (NS1)			[3]
NS1::CmR/Km-EB92-1	EB92-1	Km/Cm cassette inserted between PD0702 and PD0703, neutral site 1 (NS1)			[3]
NS1::CmR/Km-AlmaEM3	AlmaEm3	Km/Cm cassette inserted between PD0702 and PD0703, neutral site 1 (NS1)			[3]
Plasmid	Plasmid Background	Description			Reference/source
pKLN61	pGEM-5Zf (+)	Plasmid containing X. fastidiosa oriC, and TN903 Km cassette and rpfF gene (PD0407)			[4]
References
[1]. Kandel PP, Lopez SM, Almeida RPP et al. Natural competence of Xylella fastidiosa occurs at a high frequency inside microfluidic chambers mimicking the bacterium's natural habitats. Appl Environ Microbiol. 2016;82:5269-77 https://doi.org/10.1128/AEM.01412-16
[2]. Newman KL, Almeida RPP, Purcell AH, Lindow SE. Use of a Green Fluorescent Strain for Analysis of Xylella fastidiosa Colonization of Vitis vinifera. Appl Environ Microbiol. 2003;69:12:7319-7327 https://doi.org/10.1128/AEM.69
[3]. Kandel PP, Almeida RPP, Cobine PA et al. Natural competence rates are variable among Xylella fastidiosa strains and homologous recombination occurs in vitro between subspecies fastidiosa and multiplex. Mol Plant-Microbe Interact. 2017;30:589-600 https://doi.org/10.1094/MPMI-02-17-0053-R
[4]. Newman KL, Almeida RPP, Purcell AH et al. Cell-cell signaling controls Xylella fastidiosa interactions with both insects and plants. Proc Natl Acad Sci USA. 2004;101:1737-42 https://doi.org/10.1073/pnas.0308399100
