# Supplementary material for: Natural competence in the bacterial pathogen Xylella fastidiosa varies across genotypes and is associated with adhesins
Source: PLoS Pathog. 2025 Dec 8;21(12):e1013757. doi: 10.1371/journal.ppat.1013757 (PMC12700405; doi:10.1371/journal.ppat.1013757)
Supplement: S3 Table — (XLSX) [file ppat.1013757.s012.xlsx]

## Sheet: S3_Table
S3_Table. Natural competence assay results with different types of donor DNA and recipient strains
Donor DNA Type	Recipient X. fastidiosa strain	Donor DNA Genotype	Recombination rate
DNA fragment	De Donno	Knockout construct targeting chpB	0
	De Donno	Knockout construct targeting pilV1	0
	De Donno	Knockout construct targeting fimT2	0
Dead cells	De Donno	NS1-Cm; Temecula-gfp	0
	De Donno	NS1::Cm-WM1-1; NS1::Km-WM1-1	0
	De Donno	NS1::Cm-EB92-1;NS1::Km-EB92-1	0
	De Donno	NS1::Cm-AlmaEm3;NS1::Km-AlmaEm3	0
	XYL1961	NS1-Cm; Temecula-gfp	0
	XYL1961	NS1::Cm-WM1-1; NS1::Km-WM1-1	0
	XYL1961	NS1::Cm-EB92-1;NS1::Km-EB92-1	0
	XYL1961	NS1::Cm-AlmaEm3;NS1::Km-AlmaEm3	0
	XF3348	NS1::Km-AlmaEm3	0
	ESVL	NS1::Km-AlmaEm3	0
	XF3345	NS1::Km-AlmaEm3	0
	XYL468	NS1::Km-AlmaEm3	0
	XYL466	NS1::Km-AlmaEm3	0
	M12	NS1::Km-AlmaEm3	0
Plasmid DNA	TemeculaL	pKLN61-A	0.00364
	AlmaEM3	pKLN61-A	0.0061
	BBI64	pKLN61-A	0
	IVIA5901	pKLN61-A	0
	XF3348	pKLN61-A	0
	XYL468	pKLN61-A	0
	ESVL	pKLN61-A	0
	XYL466	pKLN61-A	0
	GAplum	pKLN61-A	0
	GILGRA274ext	pKLN61-A	0
	LLAFAL718A	pKLN61-A	0
	M12	pKLN61-A	0
	VALVAL072ext	pKLN61-A	0
