# Supplementary material for: Natural competence in the bacterial pathogen Xylella fastidiosa varies across genotypes and is associated with adhesins
Source: PLoS Pathog. 2025 Dec 8;21(12):e1013757. doi: 10.1371/journal.ppat.1013757 (PMC12700405; doi:10.1371/journal.ppat.1013757)
Supplement: S4 Table — (XLSX) [file ppat.1013757.s013.xlsx]

## Sheet: S4_Table
S4_Table. Sequence identity of homologous regions in donor plasmid DNA against Temecula1 reference genome
Subspecies	Strains	pkLN61						pkLN61-A
		Upstream (363bp)		Downstream (755bp)		Average_identity		Upstream (363bp)		Downstream (755bp)		Average_identity
		Coverage (%)	Identity (%)	Coverage (%)	Identity (%)			Coverage (%)	Identity (%)	Coverage (%)	Identity (%)
fastidiosa	14B2	100	100	100	100	100		100	98.898	100	96.159	97.5285
	14B3	100	100	100	100	100		100	98.898	100	96.159	97.5285
	15B2	100	100	100	100	100		100	98.898	100	96.159	97.5285
	15B3	100	100	100	100	100		100	98.898	100	96.159	97.5285
	15M1	100	100	100	100	100		100	98.898	100	96.159	97.5285
	16B4	100	100	100	100	100		100	98.898	100	96.159	97.5285
	16M3	100	100	100	100	100		100	98.898	100	96.159	97.5285
	16M5	100	100	100	100	100		100	98.898	100	96.159	97.5285
	16M7	100	100	100	100	100		100	98.898	100	96.159	97.5285
	CCPM1	100	100	100	100	100		100	98.898	100	96.159	97.5285
	EB92-1	100	100	100	100	100		100	98.898	100	96.159	97.5285
	Je118	100	100	100	100	100		100	98.898	100	96.159	97.5285
	Je13	100	100	100	100	100		100	98.898	100	96.159	97.5285
	Je17	100	100	100	100	100		100	98.898	100	96.159	97.5285
	Je35	100	100	100	100	100		100	98.898	100	96.159	97.5285
	Je4	100	100	100	100	100		100	98.898	100	96.159	97.5285
	Je43	100	100	100	100	100		100	98.898	100	96.159	97.5285
	Je51	100	100	100	100	100		100	98.898	100	96.159	97.5285
	Je60	100	100	100	100	100		100	98.898	100	96.159	97.5285
	Je63	100	100	100	100	100		100	98.898	100	96.159	97.5285
	Je73	100	100	100	100	100		100	98.898	100	96.159	97.5285
	Je78	100	100	100	100	100		100	98.898	100	96.159	97.5285
	Je92	100	100	100	100	100		100	98.898	100	96.159	97.5285
	M23	100	100	100	100	100		100	98.898	100	96.159	97.5285
	SLO	100	100	100	100	100		100	98.898	100	96.159	97.5285
	Temecula1	100	100	100	100	100		100	98.898	100	96.159	97.5285
	Temecula1Star	100	100	100	100	100		100	98.898	100	96.159	97.5285
	TemeculaL	100	100	100	100	100		100	98.898	100	96.159	97.5285
	WM1-1	100	100	100	100	100		100	98.898	100	96.159	97.5285
multiplex	4rd+1	100	98.898	100	96.262	97.58		100	100	100	99.868	99.934
	AlmaEM3	100	98.898	100	96.262	97.58		100	100	100	99.868	99.934
	BB08-1	100	98.898	100	96.262	97.58		100	100	100	99.868	99.934
	BBI64	100	98.898	100	96.262	97.58		100	100	100	99.868	99.934
	ESVL	100	98.898	100	96.262	97.58		100	100	100	99.868	99.934
	GAplum	100	98.898	100	96.262	97.58		100	100	100	99.868	99.934
	GILGRA274ext	100	98.898	100	96.262	97.58		100	100	100	99.868	99.934
	IVIA5901	100	98.898	100	96.262	97.58		100	100	100	99.868	99.934
	L95-1	100	98.898	100	96.262	97.58		100	100	100	99.868	99.934
	LLAFAL718A	100	98.898	100	96.262	97.58		100	100	100	99.868	99.934
	M12	100	98.898	100	96.262	97.58		100	100	100	99.868	99.934
	RBCF119	100	98.898	100	96.262	97.58		100	100	100	99.868	99.934
	VALVAL072	100	99.449	100	96.262	97.8555		100	99.449	100	99.868	99.6585
	XF3348	100	98.898	100	96.262	97.58		100	100	100	99.868	99.934
	XYL466	100	98.898	100	96.262	97.58		100	100	100	99.868	99.934
sandyi	Ann-1	100	99.174	100	96.128	97.651		100	99.174	100	97.616	98.395
pauca	De_Donno	100	94.215	100	92.523	93.369		100	94.215	100	93.642	93.9285
	XYL1961	100	99.174	100	98.798	98.986		100	99.174	100	95.497	97.3355
