# Supplementary material for: Natural competence in the bacterial pathogen Xylella fastidiosa varies across genotypes and is associated with adhesins
Source: PLoS Pathog. 2025 Dec 8;21(12):e1013757. doi: 10.1371/journal.ppat.1013757 (PMC12700405; doi:10.1371/journal.ppat.1013757)
Supplement: S5 Table — (XLSX) [file ppat.1013757.s014.xlsx]

## Sheet: S5_Table
S5_Table. Primers for generating PD0744 knockout mutant in TemeculaL
Name	Sequence (5’–3’) *	Purpose or description	Amplicon size (bp)	Source
Site-directed mutagenesis of genes of interesta
PD0744_Up_F	GCAATGAAGATCCGTGGAC	Amplify the upstream region of PD0744	1154	This study
PD0744_Up_R	GTCAGCAACACCTTCTTCACGAGGCAGACCACCGCCTGACCTAGGCTACGTT
PD0744_Down_F	CATCAGAGATTTTGAGACACAACGTGGCGTGTAGTTTGTGGGGCGGGGAGTGGTTCT	Amplify the downstream region of PD0744	899	This study
PD0744_Down_R	GACGGTGCCAGAGTTTTCCCGCCTTCTTCC
Km-F	GTCTGCCTCGTGAAG	Amplify the kanamycin resistance cassette	1202	[1]
Km-R	AAGCCACGTTGTGT
Confirmation of site-directed mutagenesis of genes of interest
PD0744_Fconf	GGTAACACTCAGCTGGACAAGGATG	Amplify internal sequence of PD0744	330	This study
PD0744_Rconf	CTCGCTGACCGACTTCAACTGAC
PD0744_Up_Fconf	CTTCAGCGGCCTGGAAAAGC	Amplify internal sequence of upstream region of PD0744 and the kanamycin resistance cassette	602	This study
Km-Rconf	GATTCAGTCGTCACTCATGGTG			[1]
* Nucleotides in bold indicate the 5’ extended region of each primer that is homologous to the kanamycin
References
[1]. Kandel PP, Almeida RPP, Cobine PA et al. Natural competence rates are variable among Xylella fastidiosa strains and homologous recombination occurs in vitro between subspecies fastidiosa and multiplex. Mol Plant-Microbe Interact. 2017;30:589-600 https://doi.org/10.1094/MPMI-02-17-0053-R
