# Supplementary material for: Natural competence in the bacterial pathogen Xylella fastidiosa varies across genotypes and is associated with adhesins
Source: PLoS Pathog. 2025 Dec 8;21(12):e1013757. doi: 10.1371/journal.ppat.1013757 (PMC12700405; doi:10.1371/journal.ppat.1013757)
Supplement: S7 Table — (XLSX) [file ppat.1013757.s016.xlsx]

## Sheet: S7_Table
S7_Table. Significant unitigs in the top subgraph with the lowest q-value in DBGWAS results
CompId	NodeId	AlleleFreq	Pheno0Count	Pheno0TotalCount	Pheno1Count	Pheno1TotalCount	NACount	NATotalCount	Significant?	p-value	q-Value	EstEffect	WaldStat	Sequence	SequenceLength	Annotations(sep=~~~)
8	n404081	53	49	65	4	68	0	0	Yes	2.67929e-15	1.0272e-10	-0.738356	-8.894	CGATCCGTTCACCGCATCCGTCGACGTCTCCGAC	34	tr|Q87DE1|Q87DE1_XYLFT_Surface_protein_OS=Xylella_fastidiosa_(strain_Temecula1_/_ATCC_700964)_OX=183190_GN=hsf_PE=3_SV=1~~~tr|Q87DF4|Q87DF4_XYLFT_Outer_membrane_protein_XadA_OS=Xylella_fastidiosa_(strain_Temecula1_/_ATCC_700964)_OX=183190_GN=xadA_PE=3_SV=1~~~sp|P59606|ASSY_XYLFT_Argininosuccinate_synthase_OS=Xylella_fastidiosa_(strain_Temecula1_/_ATCC_700964)_OX=183190_GN=argG_PE=3_SV=1~~~sp|Q87E…
8	n174633	54	50	65	4	68	0	0	Yes	7.25034e-15	1.5378e-10	-0.718939	-8.71355	CTTGCACTGCATTCAACTGCGATCCGTTCACCGCATCCGTCGACGTCTC	49	tr|Q87DE1|Q87DE1_XYLFT_Surface_protein_OS=Xylella_fastidiosa_(strain_Temecula1_/_ATCC_700964)_OX=183190_GN=hsf_PE=3_SV=1~~~tr|Q87D62|Q87D62_XYLFT_Surface_protein_OS=Xylella_fastidiosa_(strain_Temecula1_/_ATCC_700964)_OX=183190_GN=hsf_PE=3_SV=1~~~sp|Q87A33|RPOC_XYLFT_DNA-directed_RNA_polymerase_subunit_beta\'_OS=Xylella_fastidiosa_(strain_Temecula1_/_ATCC_700964)_OX=183190_GN=rpoC_PE=3_SV=1~~~tr|Q…
8	n281061	51	47	65	4	68	0	0	Yes	8.02223e-15	1.5378e-10	-0.726311	-8.69067	TGAACGGATCGCAGTTGAATGCAGTGCAAGTGCAAGCC	38	tr|Q87DE1|Q87DE1_XYLFT_Surface_protein_OS=Xylella_fastidiosa_(strain_Temecula1_/_ATCC_700964)_OX=183190_GN=hsf_PE=3_SV=1~~~sp|Q87A33|RPOC_XYLFT_DNA-directed_RNA_polymerase_subunit_beta\'_OS=Xylella_fastidiosa_(strain_Temecula1_/_ATCC_700964)_OX=183190_GN=rpoC_PE=3_SV=1~~~tr|Q87AG9|Q87AG9_XYLFT_Extracellular_endoglucanase_OS=Xylella_fastidiosa_(strain_Temecula1_/_ATCC_700964)_OX=183190_GN=engXCA_P…
8	n332797	52	47	65	5	68	0	0	Yes	5.39239e-13	5.90675e-09	-0.695034	-7.96071	ATCGGGTATTGATGCGGGCAGCAAGGTCATC	31	tr|Q87DE1|Q87DE1_XYLFT_Surface_protein_OS=Xylella_fastidiosa_(strain_Temecula1_/_ATCC_700964)_OX=183190_GN=hsf_PE=3_SV=1~~~tr|Q87DK7|Q87DK7_XYLFT_histidine_kinase_OS=Xylella_fastidiosa_(strain_Temecula1_/_ATCC_700964)_OX=183190_GN=PD_0675_PE=4_SV=1~~~tr|Q87DM9|Q87DM9_XYLFT_Ion_transporter_33.9_kDa_OS=Xylella_fastidiosa_(strain_Temecula1_/_ATCC_700964)_OX=183190_GN=PD_0653_PE=4_SV=1~~~tr|Q87AW0|Q8…
8	n335992	52	47	65	5	68	0	0	Yes	5.39239e-13	5.90675e-09	-0.695034	-7.96071	ATGACCTTGCTGCCCGCATCAATACCCGATGCA	33	tr|Q87DE1|Q87DE1_XYLFT_Surface_protein_OS=Xylella_fastidiosa_(strain_Temecula1_/_ATCC_700964)_OX=183190_GN=hsf_PE=3_SV=1~~~tr|Q87DK7|Q87DK7_XYLFT_histidine_kinase_OS=Xylella_fastidiosa_(strain_Temecula1_/_ATCC_700964)_OX=183190_GN=PD_0675_PE=4_SV=1~~~tr|Q87DM9|Q87DM9_XYLFT_Ion_transporter_33.9_kDa_OS=Xylella_fastidiosa_(strain_Temecula1_/_ATCC_700964)_OX=183190_GN=PD_0653_PE=4_SV=1~~~tr|Q87AW0|Q8…
8	n270610	53	47	65	6	68	0	0	Yes	1.05135e-12	8.95711e-09	-0.754969	-7.82621	GCCGCAACATGGCTGATGACCTTGCTGCCCGCATCA	36	tr|Q87DE1|Q87DE1_XYLFT_Surface_protein_OS=Xylella_fastidiosa_(strain_Temecula1_/_ATCC_700964)_OX=183190_GN=hsf_PE=3_SV=1~~~tr|Q87C71|Q87C71_XYLFT_Transcription-related_protein_OS=Xylella_fastidiosa_(strain_Temecula1_/_ATCC_700964)_OX=183190_GN=tex_PE=4_SV=1
8	n312784	53	47	65	6	68	0	0	Yes	1.05135e-12	8.95711e-09	-0.754969	-7.82621	ACCCGCCGCAACATGGCTGATGACCTTGCTGCCC	34	tr|Q87DE1|Q87DE1_XYLFT_Surface_protein_OS=Xylella_fastidiosa_(strain_Temecula1_/_ATCC_700964)_OX=183190_GN=hsf_PE=3_SV=1~~~tr|Q87C71|Q87C71_XYLFT_Transcription-related_protein_OS=Xylella_fastidiosa_(strain_Temecula1_/_ATCC_700964)_OX=183190_GN=tex_PE=4_SV=1~~~tr|Q877P2|Q877P2_XYLFT_Phage-related_protein_OS=Xylella_fastidiosa_(strain_Temecula1_/_ATCC_700964)_OX=183190_GN=PD_0910_PE=3_SV=1~~~tr|Q87…
8	n144399	57	51	65	6	68	0	0	Yes	2.95153e-12	1.93896e-08	-0.726791	-7.63144	ACATGGCTGATGACCTTGCTGCCCGCATCAATACC	35	tr|Q87DE1|Q87DE1_XYLFT_Surface_protein_OS=Xylella_fastidiosa_(strain_Temecula1_/_ATCC_700964)_OX=183190_GN=hsf_PE=3_SV=1~~~tr|Q87DJ7|Q87DJ7_XYLFT_Acetyl-coenzyme_A_carboxylase_carboxyl_transferase_subunit_beta_OS=Xylella_fastidiosa_(strain_Temecula1_/_ATCC_700964)_OX=183190_GN=accD_PE=3_SV=1~~~tr|Q87DK7|Q87DK7_XYLFT_histidine_kinase_OS=Xylella_fastidiosa_(strain_Temecula1_/_ATCC_700964)_OX=183190…
8	n233163	54	48	65	6	68	0	0	Yes	2.93223e-12	1.93896e-08	-0.728489	-7.63334	GCTGATGACCTTGCTGCCCGCATCAATACCCGA	33	tr|Q87DE1|Q87DE1_XYLFT_Surface_protein_OS=Xylella_fastidiosa_(strain_Temecula1_/_ATCC_700964)_OX=183190_GN=hsf_PE=3_SV=1~~~tr|Q87DK7|Q87DK7_XYLFT_histidine_kinase_OS=Xylella_fastidiosa_(strain_Temecula1_/_ATCC_700964)_OX=183190_GN=PD_0675_PE=4_SV=1~~~tr|Q87DM9|Q87DM9_XYLFT_Ion_transporter_33.9_kDa_OS=Xylella_fastidiosa_(strain_Temecula1_/_ATCC_700964)_OX=183190_GN=PD_0653_PE=4_SV=1~~~tr|Q87AW0|Q8…
8	n299657	50	44	65	6	68	0	0	Yes	1.28805e-09	4.48926e-06	-0.610263	-6.46712	AGCAAGGTCATCAGCCATGTTGCGGCGGGTGAGGTG	36	tr|Q87DE1|Q87DE1_XYLFT_Surface_protein_OS=Xylella_fastidiosa_(strain_Temecula1_/_ATCC_700964)_OX=183190_GN=hsf_PE=3_SV=1~~~tr|Q87C71|Q87C71_XYLFT_Transcription-related_protein_OS=Xylella_fastidiosa_(strain_Temecula1_/_ATCC_700964)_OX=183190_GN=tex_PE=4_SV=1~~~tr|Q87DR4|Q87DR4_XYLFT_DNA_helicase_OS=Xylella_fastidiosa_(strain_Temecula1_/_ATCC_700964)_OX=183190_GN=recQ_PE=3_SV=1
8	n302561	50	44	65	6	68	0	0	Yes	1.28805e-09	4.48926e-06	-0.610263	-6.46712	CTCCGACACCTCACCCGCCGCAACATGGCTGATGAC	36	tr|Q87DE1|Q87DE1_XYLFT_Surface_protein_OS=Xylella_fastidiosa_(strain_Temecula1_/_ATCC_700964)_OX=183190_GN=hsf_PE=3_SV=1~~~tr|Q87DR4|Q87DR4_XYLFT_DNA_helicase_OS=Xylella_fastidiosa_(strain_Temecula1_/_ATCC_700964)_OX=183190_GN=recQ_PE=3_SV=1~~~tr|Q87BQ4|Q87BQ4_XYLFT_GumD_protein_OS=Xylella_fastidiosa_(strain_Temecula1_/_ATCC_700964)_OX=183190_GN=gumD_PE=3_SV=1~~~sp|Q87EV4|IF2_XYLFT_Translation_in…
8	n286265	57	50	65	7	68	0	0	Yes	3.88927e-09	1.24257e-05	-0.585125	-6.29268	AATCTGACGATCAGCAAATCCGATGATAGCAATG	34	tr|Q87DE1|Q87DE1_XYLFT_Surface_protein_OS=Xylella_fastidiosa_(strain_Temecula1_/_ATCC_700964)_OX=183190_GN=hsf_PE=3_SV=1~~~tr|Q87DP0|Q87DP0_XYLFT_Arabinose_5-phosphate_isomerase_OS=Xylella_fastidiosa_(strain_Temecula1_/_ATCC_700964)_OX=183190_GN=kpsF_PE=3_SV=1~~~sp|Q87F36|SYV_XYLFT_Valine--tRNA_ligase_OS=Xylella_fastidiosa_(strain_Temecula1_/_ATCC_700964)_OX=183190_GN=valS_PE=3_SV=1
8	n304704	57	50	65	7	68	0	0	Yes	3.88927e-09	1.24257e-05	-0.585125	-6.29268	CACCACATCATTGCTATCATCGGATTTGCTGATCGTCA	38	tr|Q87DE1|Q87DE1_XYLFT_Surface_protein_OS=Xylella_fastidiosa_(strain_Temecula1_/_ATCC_700964)_OX=183190_GN=hsf_PE=3_SV=1~~~tr|Q87DK9|Q87DK9_XYLFT_Replication-associated_recombination_protein_A_OS=Xylella_fastidiosa_(strain_Temecula1_/_ATCC_700964)_OX=183190_GN=PD_0673_PE=4_SV=1~~~tr|Q87DP0|Q87DP0_XYLFT_Arabinose_5-phosphate_isomerase_OS=Xylella_fastidiosa_(strain_Temecula1_/_ATCC_700964)_OX=18319…
8	n329159	57	50	65	7	68	0	0	Yes	3.88927e-09	1.24257e-05	-0.585125	-6.29268	GCTATCATCGGATTTGCTGATCGTCAGATTCCCATC	36	tr|Q87DE1|Q87DE1_XYLFT_Surface_protein_OS=Xylella_fastidiosa_(strain_Temecula1_/_ATCC_700964)_OX=183190_GN=hsf_PE=3_SV=1~~~tr|Q87D62|Q87D62_XYLFT_Surface_protein_OS=Xylella_fastidiosa_(strain_Temecula1_/_ATCC_700964)_OX=183190_GN=hsf_PE=3_SV=1~~~tr|Q879V8|Q879V8_XYLFT_DUF3322_and_DUF2220_domain-containing_protein_OS=Xylella_fastidiosa_(strain_Temecula1_/_ATCC_700964)_OX=183190_GN=PD_2082_PE=4_SV=1
8	n251799	59	52	65	7	68	0	0	Yes	1.5189e-08	3.75692e-05	-0.537125	-6.06306	GTTAAACACCACATCATTGCTATCATCGGATTTGCT	36	tr|Q87DE1|Q87DE1_XYLFT_Surface_protein_OS=Xylella_fastidiosa_(strain_Temecula1_/_ATCC_700964)_OX=183190_GN=hsf_PE=3_SV=1~~~tr|Q87D62|Q87D62_XYLFT_Surface_protein_OS=Xylella_fastidiosa_(strain_Temecula1_/_ATCC_700964)_OX=183190_GN=hsf_PE=3_SV=1~~~tr|Q87EI9|Q87EI9_XYLFT_TonB-dependent_receptor-like_beta-barrel_domain-containing_protein_OS=Xylella_fastidiosa_(strain_Temecula1_/_ATCC_700964)_OX=18319…
8	n405181	23	17	65	6	68	0	0	Yes	1.13003e-07	0.000228019	-0.543565	-5.55781	ATCGGATTTGCTGATCGTCAGATTCCCATCTG	32	tr|Q87DE1|Q87DE1_XYLFT_Surface_protein_OS=Xylella_fastidiosa_(strain_Temecula1_/_ATCC_700964)_OX=183190_GN=hsf_PE=3_SV=1~~~tr|Q879V8|Q879V8_XYLFT_DUF3322_and_DUF2220_domain-containing_protein_OS=Xylella_fastidiosa_(strain_Temecula1_/_ATCC_700964)_OX=183190_GN=PD_2082_PE=4_SV=1
8	n54658	51	46	65	5	68	0	0	Yes	2.92108e-07	0.000486911	-0.463219	-5.41844	GGATTTCAAAGTGGATGGGATGACCTCGGGCACCACGGT	39	tr|Q87DE1|Q87DE1_XYLFT_Surface_protein_OS=Xylella_fastidiosa_(strain_Temecula1_/_ATCC_700964)_OX=183190_GN=hsf_PE=3_SV=1~~~tr|Q87BK0|Q87BK0_XYLFT_Lipopolysaccharide_assembly_protein_B_OS=Xylella_fastidiosa_(strain_Temecula1_/_ATCC_700964)_OX=183190_GN=lapB_PE=3_SV=1~~~tr|Q879S4|Q879S4_XYLFT_NodB_homology_domain-containing_protein_OS=Xylella_fastidiosa_(strain_Temecula1_/_ATCC_700964)_OX=183190_GN…
8	n159988	51	46	65	5	68	0	0	Yes	2.92108e-07	0.000486911	-0.463219	-5.41844	AGTGGATGGGATGACCTCGGGCACCACGGTCGTGAATAACGATGG	45	tr|Q87DE1|Q87DE1_XYLFT_Surface_protein_OS=Xylella_fastidiosa_(strain_Temecula1_/_ATCC_700964)_OX=183190_GN=hsf_PE=3_SV=1~~~sp|Q87A33|RPOC_XYLFT_DNA-directed_RNA_polymerase_subunit_beta\'_OS=Xylella_fastidiosa_(strain_Temecula1_/_ATCC_700964)_OX=183190_GN=rpoC_PE=3_SV=1~~~tr|Q87BK0|Q87BK0_XYLFT_Lipopolysaccharide_assembly_protein_B_OS=Xylella_fastidiosa_(strain_Temecula1_/_ATCC_700964)_OX=183190_G…
8	n127887	55	50	65	5	68	0	0	Yes	3.66497e-07	0.000585457	-0.452074	-5.40471	CAAGGATTTCAAAGTGGATGGGATGACCTCGG	32	tr|Q87DE1|Q87DE1_XYLFT_Surface_protein_OS=Xylella_fastidiosa_(strain_Temecula1_/_ATCC_700964)_OX=183190_GN=hsf_PE=3_SV=1~~~tr|Q87BB0|Q87BB0_XYLFT_Cystathionine_beta-synthase_OS=Xylella_fastidiosa_(strain_Temecula1_/_ATCC_700964)_OX=183190_GN=cysM_PE=3_SV=1~~~tr|Q87EE8|Q87EE8_XYLFT_Phage-related_tail_protein_OS=Xylella_fastidiosa_(strain_Temecula1_/_ATCC_700964)_OX=183190_GN=D_PE=4_SV=1~~~sp|Q87DY…
8	n218575	55	50	65	5	68	0	0	Yes	3.66497e-07	0.000585457	-0.452074	-5.40471	AGGATTTCAAAGTGGATGGGATGACCTCGGG	31	tr|Q87DE1|Q87DE1_XYLFT_Surface_protein_OS=Xylella_fastidiosa_(strain_Temecula1_/_ATCC_700964)_OX=183190_GN=hsf_PE=3_SV=1~~~tr|Q87BK0|Q87BK0_XYLFT_Lipopolysaccharide_assembly_protein_B_OS=Xylella_fastidiosa_(strain_Temecula1_/_ATCC_700964)_OX=183190_GN=lapB_PE=3_SV=1~~~sp|Q87AG0|MURC_XYLFT_UDP-N-acetylmuramate--L-alanine_ligase_OS=Xylella_fastidiosa_(strain_Temecula1_/_ATCC_700964)_OX=183190_GN=mu…
8	n308220	56	49	65	7	68	0	0	Yes	1.62409e-06	0.0017059	-0.404297	-5.08422	GACAGGTTAAACACCACATCATTGCTATCATCGGA	35	tr|Q87DE1|Q87DE1_XYLFT_Surface_protein_OS=Xylella_fastidiosa_(strain_Temecula1_/_ATCC_700964)_OX=183190_GN=hsf_PE=3_SV=1~~~tr|Q87D62|Q87D62_XYLFT_Surface_protein_OS=Xylella_fastidiosa_(strain_Temecula1_/_ATCC_700964)_OX=183190_GN=hsf_PE=3_SV=1~~~tr|Q87BC2|Q87BC2_XYLFT_C-type_cytochrome_biogenesis_protein_OS=Xylella_fastidiosa_(strain_Temecula1_/_ATCC_700964)_OX=183190_GN=dsbD_PE=4_SV=1~~~tr|Q87DC…
8	n240628	13	7	65	6	68	0	0	Yes	3.54027e-06	0.00295062	-0.428497	-4.83765	TGGTGCCAATGGGAGCAAAGTGGTCTCTGGC	31	tr|Q87DE1|Q87DE1_XYLFT_Surface_protein_OS=Xylella_fastidiosa_(strain_Temecula1_/_ATCC_700964)_OX=183190_GN=hsf_PE=3_SV=1~~~tr|Q877P2|Q877P2_XYLFT_Phage-related_protein_OS=Xylella_fastidiosa_(strain_Temecula1_/_ATCC_700964)_OX=183190_GN=PD_0910_PE=3_SV=1~~~tr|Q87CW5|Q87CW5_XYLFT_Phage-related_protein_OS=Xylella_fastidiosa_(strain_Temecula1_/_ATCC_700964)_OX=183190_GN=PD_0939_PE=3_SV=1~~~tr|Q87DP5|…
8	n171817	11	6	65	5	68	0	0	Yes	3.60803e-06	0.00297476	-0.485897	-4.8965	ACACATTGCCAAACTTCGGAGAATCCGCCAATTGTAAATGAATCGCACCAGCTGCTTCATC	61	tr|Q87DE1|Q87DE1_XYLFT_Surface_protein_OS=Xylella_fastidiosa_(strain_Temecula1_/_ATCC_700964)_OX=183190_GN=hsf_PE=3_SV=1~~~tr|Q87EU7|Q87EU7_XYLFT_Acriflavin_resistance_protein_OS=Xylella_fastidiosa_(strain_Temecula1_/_ATCC_700964)_OX=183190_GN=yerP_PE=4_SV=1~~~sp|Q87EC0|DAPB_XYLFT_4-hydroxy-tetrahydrodipicolinate_reductase_OS=Xylella_fastidiosa_(strain_Temecula1_/_ATCC_700964)_OX=183190_GN=dapB_P…
