# Supplementary material for: Natural competence in the bacterial pathogen Xylella fastidiosa varies across genotypes and is associated with adhesins
Source: PLoS Pathog. 2025 Dec 8;21(12):e1013757. doi: 10.1371/journal.ppat.1013757 (PMC12700405; doi:10.1371/journal.ppat.1013757)
Supplement: S8 Table — (XLSX) [file ppat.1013757.s017.xlsx]

## Sheet: S8_Table
S8_Table. Identified prophage candidates in Temecula1 genome
Candidate ID	Sequence ID	Start	End	Length	Category	Score	Closest phage	Gene number
Candidate_1	AE009442.1	20009	39911	19903	Inactive	0.07	Pseudomonas phage PA7	17
Candidate_2	AE009442.1	79661	98884	19224	Inactive	0.02	N/A	16
Candidate_3	AE009442.1	127123	154579	27457	Inactive	0	Xanthomonas phage OP2	20
Candidate_4	AE009442.1	163015	179615	16601	Inactive	0	Moraxella phage Mcat16	9
Candidate_5	AE009442.1	190497	208092	17596	Inactive	0.01	Staphylococcus phage vB_SepS_SEP9	16
Candidate_6	AE009442.1	338368	363895	25528	Inactive	0	Bacillus phage SP-15	20
Candidate_7	AE009442.1	444903	476899	31997	Inactive	0.02	Xylella phage Xfas53	36
Candidate_8	AE009442.1	465905	484068	18164	Inactive	0.01	Xylella phage Xfas53	15
Candidate_9	AE009442.1	481777	493925	12149	Inactive	0	Arthrobacter phage ElephantMan	8
Candidate_10	AE009442.1	556271	585764	29494	Inactive	0.01	Listeria phage LMTA-148	21
Candidate_11	AE009442.1	630140	659065	28926	Inactive	0.01	Lactococcus phage 98103	20
Candidate_12	AE009442.1	662225	678586	16362	Inactive	0.01	Streptococcus phage 20617	15
Candidate_13	AE009442.1	698284	715000	16717	Inactive	0.02	Moraxella phage Mcat32	15
Candidate_14	AE009442.1	723484	742005	18522	Inactive	0	Aeromonas phage PX29	13
Candidate_15	AE009442.1	749310	761138	11829	Inactive	0.02	N/A	10
Candidate_16	AE009442.1	781776	803100	21325	Inactive	0.02	Xylella phage Xfas53	21
Candidate_17	AE009442.1	797928	824960	27033	Inactive	0.01	Mycobacterium phage Thibault	25
Candidate_18	AE009442.1	897928	918065	20138	Inactive	0.01	N/A	12
Candidate_19	AE009442.1	911192	933548	22357	Inactive	0.01	N/A	16
Candidate_20	AE009442.1	927669	962260	34592	Inactive	0.07	Xylella phage Xfas53	34
Candidate_21	AE009442.1	966060	996867	30808	Inactive	0.02	N/A	28
Candidate_22	AE009442.1	1113516	1147457	33942	Inactive	0.17	Stenotrophomonas phage phiSMA6	36
Candidate_23	AE009442.1	1149425	1166294	16870	Ambiguous	0.74	Xylella phage Xfas53	16
Candidate_24	AE009442.1	1155316	1197506	42191	Inactive	0.27	Xylella phage Xfas53	43
Candidate_25	AE009442.1	1176941	1212226	35286	Ambiguous	0.58	Xylella phage Xfas53	40
Candidate_26	AE009442.1	1191295	1219852	28558	Active	0.83	Xylella phage Xfas53	39
Candidate_27	AE009442.1	1287845	1331648	43804	Inactive	0.41	Xylella phage Xfas53	57
Candidate_28	AE009442.1	1321506	1333403	11898	Inactive	0.18	Xylella phage Xfas53	12
Candidate_29	AE009442.1	1343931	1365733	21803	Inactive	0.01	N/A	19
Candidate_30	AE009442.1	1369373	1393305	23933	Inactive	0.07	Xylella phage Xfas53	33
Candidate_31	AE009442.1	1378099	1411297	33199	Inactive	0.05	Xylella phage Xfas53	36
Candidate_32	AE009442.1	1409518	1432339	22822	Inactive	0.02	Salmonella phage vB_SenS_Sergei	21
Candidate_33	AE009442.1	1420210	1433927	13718	Inactive	0.01	Salmonella phage vB_SenS_Sergei	9
Candidate_34	AE009442.1	1526837	1563711	36875	Inactive	0.05	Xylella phage Xfas53	35
Candidate_35	AE009442.1	1543066	1569658	26593	Inactive	0.15	Xylella phage Xfas53	30
Candidate_36	AE009442.1	1555948	1574388	18441	Ambiguous	0.57	Xylella phage Xfas53	26
Candidate_37	AE009442.1	1579406	1595963	16558	Inactive	0.01	Geobacillus virus E2	15
Candidate_38	AE009442.1	1750156	1785287	35132	Inactive	0.02	Klebsiella phage K64-1	37
Candidate_39	AE009442.1	1784487	1809250	24764	Inactive	0.01	Synechococcus phage S-SKS1	22
Candidate_40	AE009442.1	1817126	1832586	15461	Inactive	0.03	Escherichia phage Rac-SA53	18
Candidate_41	AE009442.1	1833190	1862889	29700	Inactive	0.49	Vibrio phage pVp-1	32
Candidate_42	AE009442.1	1852872	1870893	18022	Ambiguous	0.51	Vibrio phage pVp-1	19
Candidate_43	AE009442.1	1870649	1889850	19202	Inactive	0.01	N/A	15
Candidate_44	AE009442.1	1891614	1911522	19909	Inactive	0.05	Pseudoalteromonas phage TW1	21
Candidate_45	AE009442.1	1902826	1929135	26310	Inactive	0.01	Moraxella phage Mcat6	25
Candidate_46	AE009442.1	1927204	1947327	20124	Inactive	0	Erwinia phage vB_EamM_Stratton	18
Candidate_47	AE009442.1	1950395	1979784	29390	Inactive	0.01	Burkholderia phage KS9	18
Candidate_48	AE009442.1	1969933	1982045	12113	Inactive	0.03	Burkholderia phage KS9	6
Candidate_49	AE009442.1	2010139	2027341	17203	Inactive	0.13	Xylella phage Xfas53	20
Candidate_51	AE009442.1	2049970	2075995	26026	Inactive	0.01	Erwinia phage vB_EamM_Joad	24
Candidate_50	AE009442.1	2052578	2072952	20375	Inactive	0.01	Erwinia phage vB_EamM_Joad	20
Candidate_52	AE009442.1	2092012	2119702	27691	Inactive	0	Xylella phage Xfas53	21
Candidate_53	AE009442.1	2113045	2138050	25006	Inactive	0.01	Xylella phage Xfas53	18
Candidate_54	AE009442.1	2125915	2138440	12526	Inactive	0.06	N/A	8
Candidate_55	AE009442.1	2172002	2188702	16701	Inactive	0.01	N/A	10
Candidate_56	AE009442.1	2228057	2241407	13351	Inactive	0.15	Mycobacterium phage Krypton555	11
Candidate_57	AE009442.1	2252065	2270285	18221	Inactive	0.01	Aeromonas phage SW69-9	13
Candidate_58	AE009442.1	2313523	2330930	17408	Inactive	0.01	N/A	16
Candidate_59	AE009442.1	2392130	2424378	32249	Inactive	0	Rathayibacter phage NCPPB3778	22
Candidate_60	AE009442.1	2401196	2426940	25745	Inactive	0	Rathayibacter phage NCPPB3778	15
Candidate_61	AE009442.1	2411827	2442392	30566	Inactive	0	N/A	18
Candidate_62	AE009442.1	2442595	2465077	22483	Inactive	0.16	Pseudomonas phage PaMx25	17
Candidate_63	AE009442.1	2473721	2505302	31582	Ambiguous	0.56	Stenotrophomonas phage IME-SM1	29
